# Supplementary material for: A positive feedback loop between EZH2 and NOX4 regulates nucleus pulposus cell senescence in age-related intervertebral disc degeneration
Source: Cell Div. 2020 Feb 1;15:2. doi: 10.1186/s13008-020-0060-x (PMC6995653; doi:10.1186/s13008-020-0060-x)
Supplement: Supplementary file 4 — Additional file 4: Table S1. Original data of PCR array analysis. [file 13008_2020_60_MOESM4_ESM.xls]

## Sheet: Gene Table
PCR Array Catalog #:		PARN-043Z
Position	Unigene	Refseq	Symbol	Description	Gname	RT2 Catalog
A01	Rn.88057	NM_012499	Apc	Adenomatous polyposis coli	RATAPC	PPR52699A
A02	Rn.31781	NM_024405	Axin1	Axin 1	Axin	PPR48454B
A03	Rn.162212	NM_024355	Axin2	Axin 2	axil	PPR45934A
A04	N/A	NM_001107703	Bcl9	B-cell CLL/lymphoma 9	-	PPR47136A
A05	Rn.21800	NM_001007148	Btrc	Beta-transducin repeat containing	beta-TrCP1	PPR47206F
A06	Rn.198958	NM_001105969	Vangl2	Vang-like 2 (van gogh, Drosophila)	Ltap	PPR54102B
A07	Rn.229691	NM_145676	Cby1	Chibby homolog 1 (Drosophila)	Pgea1	PPR42946A
A08	Rn.22279	NM_171992	Ccnd1	Cyclin D1	-	PPR06517C
A09	Rn.96083	NM_022267	Ccnd2	Cyclin D2	-	PPR06521A
A10	Rn.23810	NM_053615	Csnk1a1	Casein kinase 1, alpha 1	-	PPR47697A
A11	Rn.4231	NM_053824	Csnk2a1	Casein kinase 2, alpha 1 polypeptide	-	PPR43385G
A12	Rn.112601	NM_053357	Ctnnb1	Catenin (cadherin associated protein), beta 1	Catnb	PPR57457A
B01	Rn.92012	NM_001108030	Daam1	Dishevelled associated activator of morphogenesis 1	-	PPR52991B
B02	Rn.161784	NM_024159	Dab2	Disabled homolog 2 (Drosophila)	Doc-2/Doc2	PPR45982B
B03	Rn.8331	NM_001037654	Dixdc1	DIX domain containing 1	Ccd1	PPR54525A
B04	Rn.214343	NM_001106350	Dkk1	Dickkopf homolog 1 (Xenopus laevis)	-	PPR59973A
B05	Rn.12516	NM_138519	Dkk3	Dickkopf homolog 3 (Xenopus laevis)	Reic/p29	PPR45645F
B06	Rn.163335	NM_001109332	Dkk4	Dickkopf homolog 4 (Xenopus laevis)	RGD1563172	PPR49830C
B07	Rn.144610	NM_031820	Dvl1	Dishevelled, dsh homolog 1 (Drosophila)	dvl-1	PPR52969A
B08	Rn.153569	NM_001172056	Dvl2	Dishevelled 2	Dvl-2	PPR47476E
B09	Rn.12447	XM_001076610	Ep300	E1A binding protein p300	-	PPR50202A
B10	Rn.159760	NM_001106993	Fbxw11	F-box and WD repeat domain containing 11	-	PPR45806A
B11	Rn.81223	NM_053809	Fgf4	Fibroblast growth factor 4	Hst/Hst1	PPR52297E
B12	Rn.11306	NM_012953	Fosl1	Fos-like antigen 1	Fra-1/fra-1	PPR45356A
C01	Rn.12034	NM_001100527	Frzb	Frizzled-related protein	-	PPR45566A
C02	Rn.6575	NM_021266	Fzd1	Frizzled homolog 1 (Drosophila)	-	PPR57723A
C03	Rn.92324	NM_172035	Fzd2	Frizzled homolog 2 (Drosophila)	Fz-10/Fzd10	PPR53045B
C04	Rn.178695	NM_153474	Fzd3	Frizzled homolog 3 (Drosophila)	-	PPR46597F
C05	Rn.48736	NM_022623	Fzd4	Frizzled homolog 4 (Drosophila)	-	PPR50270B
C06	Rn.24792	NM_173838	Fzd5	Frizzled homolog 5 (Drosophila)	-	PPR47915A
C07	Rn.2740	NM_001130536	Fzd6	Frizzled homolog 6 (Drosophila)	-	PPR53095A
C08	N/A	XM_006226838	Fzd7	Frizzled family receptor 7	-	PPR59971C
C09	Rn.96335	NM_153305	Fzd9	Frizzled homolog 9 (Drosophila)	-	PPR53449A
C10	Rn.36807	NM_017344	Gsk3a	Glycogen synthase kinase 3 alpha	-	PPR48938E
C11	Rn.10426	NM_032080	Gsk3b	Glycogen synthase kinase 3 beta	-	PPR44848A
C12	Rn.93714	NM_021835	Jun	Jun oncogene	-	PPR53221A
D01	Rn.90021	NM_053649	Kremen1	Kringle containing transmembrane protein 1	Kremen	PPR52798C
D02	Rn.218464	NM_001105767	Kremen2	Kringle containing transmembrane protein 2	-	PPR59974B
D03	Rn.228611	NM_130429	Lef1	Lymphoid enhancer binding factor 1	-	PPR47223A
D04	Rn.12698	NM_001106321	Lrp5	Low density lipoprotein receptor-related protein 5	-	PPR45688A
D05	Rn.229041	NM_001107892	Lrp6	Low density lipoprotein receptor-related protein 6	-	PPR48581B
D06	Rn.4090	NM_053829	Mapk8	Mitogen-activated protein kinase 8	JNK	PPR43333A
D07	Rn.31427	NM_001191089	Mitf	Microphthalmia-associated transcription factor	-	PPR52009A
D08	Rn.10282	NM_012864	Mmp7	Matrix metallopeptidase 7	MPMM	PPR44767C
D09	Rn.12072	NM_012603	Myc	Myelocytomatosis oncogene	RNCMYC/c-myc/mMyc	PPR45580A
D10	Rn.8826	NM_001108894	Nkd1	Naked cuticle homolog 1 (Drosophila)	-	PPR47956A
D11	Rn.198099	NM_001107454	Nkd2	Naked cuticle homolog 2 (Drosophila)	-	PPR54553A
D12	Rn.17591	NM_019334	Pitx2	Paired-like homeodomain 2	Pitx-2/Pitx2c/Ptx2	PPR46507F
E01	Rn.63525	NM_001173355	Porcn	Porcupine homolog (Drosophila)	RGD1564947	PPR51406A
E02	Rn.96181	NM_013141	Ppard	Peroxisome proliferator-activated receptor delta	Pparb	PPR53429A
E03	Rn.141040	NM_199396	Prickle1	Prickle homolog 1 (Drosophila)	Rilp	PPR52623A
E04	Rn.24988	NM_001106447	Pygo2	Pygopus 2	RGD1308535	PPR55674A
E05	Rn.29157	NM_134366	Rac1	Ras-related C3 botulinum toxin substrate 1	-	PPR48291A
E06	N/A	XM_344122	RGD1561440	Similar to nemo like kinase	-	PPR47865A
E07	Rn.107401	NM_057132	Rhoa	Ras homolog gene family, member A	Arha/Arha2	PPR56555A
E08	Rn.163333	NM_001276712	Sfrp1	Secreted frizzled-related protein 1	sFRP-1	PPR54165F
E09	Rn.102416	NM_001100700	Sfrp2	Secreted frizzled-related protein 2	-	PPR54888A
E10	Rn.10788	NM_053544	Sfrp4	Secreted frizzled-related protein 4	-	PPR45047B
E11	Rn.40184	NM_001107591	Sfrp5	Secreted frizzled-related protein 5	-	PPR49236A
E12	Rn.33103	NM_001107865	Tcf7l1	Transcription factor 3	Tcf3	PPR48590B
F01	Rn.23354	NM_053369	Tcf4	Transcription factor 4	-	PPR47578B
F02	Rn.106335	XM_006220666	Tcf7	Transcription factor 7 (T-cell specific, HMG-box)	-	PPR56274B
F03	Rn.10290	NM_133524	Tcf3	Transcription factor E2a	Pan2/Tcfe2a	PPR44771A
F04	Rn.6875	NM_001173433	Tle1	Transducin-like enhancer of split 1 (E(sp1) homolog, Drosophila)	-	PPR43716A
F05	Rn.74256	NM_053738	Wif1	Wnt inhibitory factor 1	-	PPR51990A
F06	Rn.63486	NM_031716	Wisp1	WNT1 inducible signaling pathway protein 1	-	PPR51404A
F07	Rn.138108	NM_001105714	Wnt1	Wingless-type MMTV integration site family, member 1	Int1	PPR57724A
F08	Rn.18155	NM_001108227	Wnt10a	Wingless-type MMTV integration site family, member 10A	-	PPR46593A
F09	Rn.218544	NM_001108111	Wnt10b	Wingless-type MMTV integration site family, member 10B	-	PPR59979A
F10	Rn.222290	NM_080401	Wnt11	Wingless-type MMTV integration site family, member 11	-	PPR57726F
F11	Rn.223092	XM_575397	Wnt2	Wingless-type MMTV integration site family member 2	Wnt	PPR57593A
F12	Rn.17219	NM_001191848	Wnt2b	Wingless-type MMTV integration site family, member 2B	-	PPR46440A
G01	Rn.148140	NM_001105715	Wnt3	Wingless-type MMTV integration site family, member 3	INT4	PPR57725A
G02	Rn.234269	NM_001107005	Wnt3a	Wingless-type MMTV integration site family, member 3A	-	PPR59975A
G03	Rn.34782	NM_053402	Wnt4	Wingless-type MMTV integration site family, member 4	-	PPR48754A
G04	Rn.48749	NM_022631	Wnt5a	Wingless-type MMTV integration site family, member 5A	-	PPR50278A
G05	Rn.58724	NM_001100489	Wnt5b	Wingless-type MMTV integration site family, member 5B	-	PPR53096A
G06	Rn.22149	NM_001108226	Wnt6	Wingless-type MMTV integration site family, member 6	-	PPR47266A
G07	Rn.230035	NM_001100473	Wnt7a	Wingless-type MMTV integration site family, member 7A	-	PPR56658B
G08	Rn.129727	NM_001009695	Wnt7b	Wingless-type MMTV integration site family, member 7B	-	PPR59943E
G09	Rn.218696	NM_001106155	Wnt8a	Wingless-type MMTV integration site family, member 8A	-	PPR59978A
G10	Rn.58872	NM_001106359	Wnt8b	Wingless-type MMTV integration site family, member 8B	-	PPR51094A
G11	Rn.40411	NM_001105783	Wnt9a	Wingless-type MMTV integration site family, member 9A	-	PPR55586B
G12	Rn.16625	NM_001107055	Wnt9b	Wingless-type MMTV integration site family, member 9B	-	PPR59977A
H01	Rn.94978	NM_031144	Actb	Actin, beta	Actx	PPR06570C
H02	Rn.1868	NM_012512	B2m	Beta-2 microglobulin	-	PPR42607A
H03	Rn.47	NM_012583	Hprt1	Hypoxanthine phosphoribosyltransferase 1	Hgprtase/Hprt	PPR42247F
H04	Rn.107896	NM_017025	Ldha	Lactate dehydrogenase A	Ldh1	PPR56603B
H05	Rn.973	NM_001007604	Rplp1	Ribosomal protein, large, P1	-	PPR42363C
H06	N/A	U26919	RGDC	Rat Genomic DNA Contamination	RGDC
H07	N/A	SA_00104	RTC	Reverse Transcription Control	RTC	PPX63340A
H08	N/A	SA_00104	RTC	Reverse Transcription Control	RTC	PPX63340A
H09	N/A	SA_00104	RTC	Reverse Transcription Control	RTC	PPX63340A
H10	N/A	SA_00103	PPC	Positive PCR Control	PPC
H11	N/A	SA_00103	PPC	Positive PCR Control	PPC
H12	N/A	SA_00103	PPC	Positive PCR Control	PPC

## Sheet: Average Ct
Position	Symbol	AVG Ct		Standard Deviation
		Control Group	Group 1	Control Group	Group 1
A01	Apc	26.69	27.28	0.205264	0.868639
A02	Axin1	26.63	27.38	0.190875	0.457857
A03	Axin2	26.2	26.73	0.245832	0.869655
A04	Bcl9	28.34	28.55	0.37581	0.899129
A05	Btrc	26.79	27.26	0.305123	0.718076
A06	Vangl2	34.75	35	0.427239	0
A07	Cby1	26.89	26.88	0.481802	0.629471
A08	Ccnd1	23.21	23.38	0.295014	0.335609
A09	Ccnd2	26.51	26.32	0.07	0.626418
A10	Csnk1a1	23.54	24.16	0.302379	0.750555
A11	Csnk2a1	24.89	25.31	0.112694	0.580259
A12	Ctnnb1	23.4	23.45	0.355387	0.590282
B01	Daam1	24.11	27.1	2.27584	0.094516
B02	Dab2	24.29	25.01	0.20502	0.582437
B03	Dixdc1	27.46	27.52	0.252389	0.871952
B04	Dkk1	29.38	29.71	0.225019	0.77106
B05	Dkk3	21.26	21.91	0.06245	0.681982
B06	Dkk4	31.37	32.46	0.765005	1.20093
B07	Dvl1	25.96	26.18	0.298719	0.696372
B08	Dvl2	30.26	30.61	0.390043	0.859089
B09	Ep300	25.76	26.28	0.155027	1.0494
B10	Fbxw11	25.38	25.75	0.29023	0.73
B11	Fgf4	35	35	0	0
B12	Fosl1	25.27	25.96	0.228983	0.8778
C01	Frzb	30.65	30.31	0.18735	0.549909
C02	Fzd1	24.12	24.73	0.123423	0.933113
C03	Fzd2	27.07	27.14	0.160416	0.747953
C04	Fzd3	30.22	30.56	0.115902	1.20567
C05	Fzd4	27	27.36	0.155027	0.727942
C06	Fzd5	26.74	29.84	2.01963	0.827124
C07	Fzd6	27.27	27.7	0.060277	0.746079
C08	Fzd7	33.48	33.86	0.295691	0.915114
C09	Fzd9	34.11	35	0.35	0
C10	Gsk3a	24.43	24.84	0.225019	0.678847
C11	Gsk3b	24.82	25.04	0.032146	1.06491
C12	Jun	25.32	25.21	0.210079	0.568243
D01	Kremen1	28.13	28.29	0.272213	0.701712
D02	Kremen2	34.44	34.6	0.348473	0.427824
D03	Lef1	32.92	33.28	1.51757	1.54131
D04	Lrp5	24.99	25.35	0.16773	0.488774
D05	Lrp6	23.16	23.84	0.141774	1.12647
D06	Mapk8	27.83	28.7	0.353601	0.498029
D07	Mitf	25.02	25.19	0.11	1.02256
D08	Mmp7	35	35	0	0
D09	Myc	24.52	24.9	0.072342	0.597746
D10	Nkd1	27.69	28.28	0.265581	0.635531
D11	Nkd2	25.15	26.66	0.080829	0.789325
D12	Pitx2	32.66	34.43	2.045	0.59702
E01	Porcn	26.22	26.47	0.643765	0.652559
E02	Ppard	26	26.41	0.16	0.720162
E03	Prickle1	25.52	26.09	0.080829	0.757826
E04	Pygo2	26.6	27.81	0.443772	1.42606
E05	Rac1	22.62	23.41	0.075719	1.04417
E06	RGD1561440	28.67	30.32	0.756395	1.01436
E07	Rhoa	20.98	21.34	0.419325	0.42004
E08	Sfrp1	34.25	35	0.654319	0
E09	Sfrp2	27.95	28.89	0.148436	1.07392
E10	Sfrp4	27.28	27.29	0.10116	1.00231
E11	Sfrp5	31.89	32.93	0.035119	1.05614
E12	Tcf7l1	27.59	27.66	0.18735	0.571781
F01	Tcf4	25.07	25.22	0.175784	0.368646
F02	Tcf7	31.09	31.58	0.36756	0.622923
F03	Tcf3	26.42	27.11	0.375278	0.625167
F04	Tle1	26.22	26.8	0.188237	0.621316
F05	Wif1	23.17	27.68	4.44804	1.74356
F06	Wisp1	25.61	25.89	0.077675	0.964797
F07	Wnt1	34.9	35	0.173205	0
F08	Wnt10a	33.15	35	1.72257	0
F09	Wnt10b	32.15	32.73	0.800021	1.64508
F10	Wnt11	31.96	24.57	5.32078	14.353
F11	Wnt2	33.45	35	1.39518	0
F12	Wnt2b	31.25	32.41	0.504777	0.719328
G01	Wnt3	35	35	0	0
G02	Wnt3a	34.91	34.68	0.161658	0.554256
G03	Wnt4	28.74	29.18	0.275379	0.902792
G04	Wnt5a	28.69	28.98	0.066583	0.818535
G05	Wnt5b	28.56	28.08	0.130128	0.595343
G06	Wnt6	34.88	29.41	2.07846	4.85453
G07	Wnt7a	35	34.74	0	0.44456
G08	Wnt7b	30.55	31.7	0.868581	0.232594
G09	Wnt8a	33.4	35	1.38579	0
G10	Wnt8b	35	35	0	0
G11	Wnt9a	28.62	29.68	0.160935	0.386825
G12	Wnt9b	33.84	34.95	1.07677	0.080829
H01	Actb	17.59	18.06	0.208806	1.03937
H02	B2m	21.24	21.84	0.066583	0.669054
H03	Hprt1	23.79	24.05	0.011547	0.84002
H04	Ldha	19.88	20.63	0.134536	0.519262
H05	Rplp1	19.74	20.41	0.341223	0.389744
H06	RGDC	35	35	0	0
H07	RTC	23.8	24.15	0.192959	0.045826
H08	RTC	23.73	23.93	0.090738	0.20306
H09	RTC	23.76	23.95	0.110604	0.015275
H10	PPC	20.75	21.19	0.435239	0.158745
H11	PPC	20.79	21.13	0.315647	0.240208
H12	PPC	20.71	21.18	0.453909	0.228546

## Sheet: Average Delta(Ct)
Position	Symbol	AVG Delta(Ct) (Ct(GOI) - Ave Ct(HKG))		Standard Deviation
		Control Group	Group 1	Control Group	Group 1
A01	Apc	6.246	6.27933	0.066363	0.197477
A02	Axin1	6.186	6.37933	0.047159	0.333672
A03	Axin2	5.74933	5.73267	0.108891	0.204101
A04	Bcl9	7.88933	7.556	0.236257	0.235635
A05	Btrc	6.34267	6.25933	0.161113	0.087506
A06	Vangl2	14.306	14.0027	0.397397	0.671265
A07	Cby1	6.43933	5.886	0.337842	0.110109
A08	Ccnd1	2.766	2.37933	0.150877	0.336597
A09	Ccnd2	6.06267	5.32267	0.079607	0.154523
A10	Csnk1a1	3.08933	3.166	0.158421	0.242619
A11	Csnk2a1	4.44267	4.31267	0.03402	0.099485
A12	Ctnnb1	2.95267	2.44933	0.215493	0.081347
B01	Daam1	3.666	6.106	2.13272	0.577429
B02	Dab2	3.846	4.016	0.067557	0.093402
B03	Dixdc1	7.01267	6.52267	0.117462	0.212926
B04	Dkk1	8.92933	8.716	0.196003	0.1951
B05	Dkk3	0.812667	0.912667	0.203316	0.08377
B06	Dkk4	10.9193	11.466	0.622589	0.607457
B07	Dvl1	5.516	5.186	0.172	0.028
B08	Dvl2	9.80933	9.60933	0.526134	0.203021
B09	Ep300	5.316	5.286	0.011136	0.551112
B10	Fbxw11	4.92933	4.75267	0.146347	0.058799
B11	Fgf4	14.5527	14.0027	0.144143	0.671265
B12	Fosl1	4.826	4.95933	0.110109	0.336151
C01	Frzb	10.2027	9.31267	0.331115	0.264494
C02	Fzd1	3.676	3.73267	0.028	0.263016
C03	Fzd2	6.61933	6.13933	0.069695	0.109441
C04	Fzd3	9.776	9.55933	0.25831	0.534544
C05	Fzd4	6.556	6.36267	0.281645	0.091528
C06	Fzd5	6.29267	8.846	1.87633	0.155897
C07	Fzd6	6.826	6.706	0.109014	0.431421
C08	Fzd7	13.0293	12.8593	0.212503	0.247017
C09	Fzd9	13.6627	14.0027	0.408261	0.671265
C10	Gsk3a	3.986	3.846	0.097386	0.06296
C11	Gsk3b	4.376	4.046	0.154415	0.401303
C12	Jun	4.86933	4.21267	0.12813	0.117717
D01	Kremen1	7.68267	7.29267	0.12813	0.046014
D02	Kremen2	13.996	13.606	0.27023	0.552851
D03	Lef1	12.4693	12.2793	1.37353	0.873119
D04	Lrp5	4.53933	4.35267	0.039716	0.18745
D05	Lrp6	2.71267	2.83933	0.05116	0.466773
D06	Mapk8	7.37933	7.706	0.209469	0.178
D07	Mitf	4.57267	4.18933	0.249715	0.351422
D08	Mmp7	14.5527	14.0027	0.144143	0.671265
D09	Myc	4.06933	3.90267	0.072231	0.232244
D10	Nkd1	7.246	7.28267	0.124756	0.109258
D11	Nkd2	4.706	5.65933	0.136836	0.182256
D12	Pitx2	12.216	13.436	1.90737	0.572786
E01	Porcn	5.76933	5.46933	0.501814	0.364002
E02	Ppard	5.55267	5.40933	0.059138	0.093474
E03	Prickle1	5.06933	5.09267	0.084246	0.131367
E04	Pygo2	6.14933	6.816	0.317643	0.818293
E05	Rac1	2.176	2.41267	0.06844	0.372958
E06	RGD1561440	8.21933	9.326	0.613822	0.394137
E07	Rhoa	0.529333	0.339333	0.276002	0.281811
E08	Sfrp1	13.7993	14.0027	0.514721	0.671265
E09	Sfrp2	7.506	7.89267	0.19961	0.609145
E10	Sfrp4	6.82933	6.296	0.147028	0.406945
E11	Sfrp5	11.4393	11.936	0.150524	0.961293
E12	Tcf7l1	7.14267	6.666	0.046014	0.099519
F01	Tcf4	4.62267	4.22267	0.059475	0.313013
F02	Tcf7	10.6427	10.586	0.256198	0.381529
F03	Tcf3	5.96933	6.10933	0.233618	0.122871
F04	Tle1	5.776	5.806	0.057654	0.053703
F05	Wif1	2.72267	6.68267	4.30971	2.79852
F06	Wisp1	5.15933	4.88933	0.217663	0.302154
F07	Wnt1	14.4527	14.0027	0.179937	0.671265
F08	Wnt10a	12.706	14.0027	1.59961	0.671265
F09	Wnt10b	11.6993	11.7327	0.893464	1.00175
F10	Wnt11	11.5127	3.576	7.13769	13.8576
F11	Wnt2	12.9993	14.0027	1.25224	0.671265
F12	Wnt2b	10.8027	11.4093	0.387527	0.556181
G01	Wnt3	14.5527	14.0027	0.144143	0.671265
G02	Wnt3a	14.4593	13.6827	0.172445	1.20958
G03	Wnt4	8.28933	8.17933	0.298626	0.237439
G04	Wnt5a	8.246	7.98267	0.135514	0.147639
G05	Wnt5b	8.10933	7.086	0.184112	0.32293
G06	Wnt6	14.4327	8.40933	2.04688	4.98822
G07	Wnt7a	14.5527	13.746	0.144143	0.728124
G08	Wnt7b	10.0993	10.7027	0.731367	0.515342
G09	Wnt8a	12.9527	14.0027	1.24304	0.671265
G10	Wnt8b	14.5527	14.0027	0.144143	0.671265
G11	Wnt9a	8.17267	8.67933	0.044242	0.321772
G12	Wnt9b	13.396	13.956	1.12704	0.748321
H01	Actb	-2.85733	-2.93733	0.065248	0.378863
H02	B2m	0.789333	0.846	0.120239	0.081265
H03	Hprt1	3.346	3.04933	0.137273	0.22194
H04	Ldha	-0.567333	-0.370667	0.018903	0.157662
H05	Rplp1	-0.710667	-0.587333	0.202231	0.421731
H06	RGDC	14.5527	14.0027	0.144143	0.671265
H07	RTC	3.356	3.15267	0.0799	0.625442
H08	RTC	3.286	2.936	0.081265	0.553285
H09	RTC	3.316	2.956	0.048	0.679149
H10	PPC	0.299333	0.192667	0.330632	0.828853
H11	PPC	0.339333	0.132667	0.178094	0.910702
H12	PPC	0.266	0.186	0.31312	0.886907

## Sheet: 2^(-Avg.(Delta(Ct))
Position	Symbol	2^(-Avg.(Delta(Ct))
		Control Group	Group 1
A01	Apc	0.013175	0.012875
A02	Axin1	0.013735	0.012012
A03	Axin2	0.01859	0.018806
A04	Bcl9	0.004218	0.005314
A05	Btrc	0.012322	0.013054
A06	Vangl2	4.9e-05	6.1e-05
A07	Cby1	0.011523	0.01691
A08	Ccnd1	0.147011	0.192198
A09	Ccnd2	0.014961	0.024987
A10	Csnk1a1	0.117495	0.111414
A11	Csnk2a1	0.045986	0.050322
A12	Ctnnb1	0.129169	0.183095
B01	Daam1	0.078781	0.014518
B02	Dab2	0.069541	0.061811
B03	Dixdc1	0.007744	0.010876
B04	Dkk1	0.002051	0.002378
B05	Dkk3	0.569329	0.531202
B06	Dkk4	0.000516	0.000354
B07	Dvl1	0.021853	0.02747
B08	Dvl2	0.001115	0.00128
B09	Ep300	0.025103	0.02563
B10	Fbxw11	0.032819	0.037094
B11	Fgf4	4.2e-05	6.1e-05
B12	Fosl1	0.035256	0.032143
C01	Frzb	0.000849	0.001573
C02	Fzd1	0.078237	0.075224
C03	Fzd2	0.010171	0.014187
C04	Fzd3	0.001141	0.001325
C05	Fzd4	0.010628	0.012152
C06	Fzd5	0.012756	0.002173
C07	Fzd6	0.008814	0.009578
C08	Fzd7	0.00012	0.000135
C09	Fzd9	7.7e-05	6.1e-05
C10	Gsk3a	0.063109	0.069541
C11	Gsk3b	0.048161	0.060539
C12	Jun	0.034212	0.053934
D01	Kremen1	0.004867	0.006378
D02	Kremen2	6.1e-05	8e-05
D03	Lef1	0.000176	0.000201
D04	Lrp5	0.043006	0.048946
D05	Lrp6	0.152548	0.139725
D06	Mapk8	0.006006	0.004789
D07	Mitf	0.042023	0.054813
D08	Mmp7	4.2e-05	6.1e-05
D09	Myc	0.059567	0.066862
D10	Nkd1	0.006588	0.006422
D11	Nkd2	0.038314	0.019787
D12	Pitx2	0.00021	9e-05
E01	Porcn	0.018334	0.022572
E02	Ppard	0.021305	0.02353
E03	Prickle1	0.029784	0.029306
E04	Pygo2	0.014089	0.008875
E05	Rac1	0.221288	0.187808
E06	RGD1561440	0.003355	0.001558
E07	Rhoa	0.692875	0.790406
E08	Sfrp1	7e-05	6.1e-05
E09	Sfrp2	0.005501	0.004208
E10	Sfrp4	0.008794	0.012727
E11	Sfrp5	0.00036	0.000255
E12	Tcf7l1	0.007077	0.009848
F01	Tcf4	0.040592	0.053561
F02	Tcf7	0.000626	0.000651
F03	Tcf3	0.015961	0.014485
F04	Tle1	0.018249	0.017874
F05	Wif1	0.151494	0.009735
F06	Wisp1	0.027982	0.033741
F07	Wnt1	4.5e-05	6.1e-05
F08	Wnt10a	0.00015	6.1e-05
F09	Wnt10b	0.000301	0.000294
F10	Wnt11	0.003421	0.083853
F11	Wnt2	0.000122	6.1e-05
F12	Wnt2b	0.00056	0.000368
G01	Wnt3	4.2e-05	6.1e-05
G02	Wnt3a	4.4e-05	7.6e-05
G03	Wnt4	0.003196	0.00345
G04	Wnt5a	0.003294	0.003953
G05	Wnt5b	0.003621	0.00736
G06	Wnt6	0.000451	0.002941
G07	Wnt7a	4.2e-05	7.3e-05
G08	Wnt7b	0.000912	0.0006
G09	Wnt8a	0.000126	6.1e-05
G10	Wnt8b	4.2e-05	6.1e-05
G11	Wnt9a	0.003466	0.002439
G12	Wnt9b	9.3e-05	6.3e-05
H01	Actb	7.24675	7.65994
H02	B2m	0.578611	0.556325
H03	Hprt1	0.098345	0.120798
H04	Ldha	1.48178	1.29295
H05	Rplp1	1.63656	1.50247
H06	RGDC	4.2e-05	6.1e-05
H07	RTC	0.097666	0.112448
H08	RTC	0.102522	0.13067
H09	RTC	0.100412	0.128871
H10	PPC	0.812628	0.874987
H11	PPC	0.790406	0.912144
H12	PPC	0.831622	0.87904

## Sheet: Fold Change
Position	Symbol	Fold Change (comparing to control group)
		Group 1
		Fold Change	95% CI	Comments
A01	Apc	0.9772	( 0.82, 1.14 )
A02	Axin1	0.8746	( 0.64, 1.11 )
A03	Axin2	1.0116	( 0.83, 1.20 )
A04	Bcl9	1.2599	( 0.93, 1.59 )
A05	Btrc	1.0595	( 0.91, 1.21 )
A06	Vangl2	1.234	( 0.48, 1.99 )	B
A07	Cby1	1.4675	( 1.06, 1.88 )
A08	Ccnd1	1.3074	( 0.93, 1.69 )
A09	Ccnd2	1.6702	( 1.44, 1.90 )
A10	Csnk1a1	0.9482	( 0.73, 1.16 )
A11	Csnk2a1	1.0943	( 1.00, 1.18 )
A12	Ctnnb1	1.4175	( 1.16, 1.67 )
B01	Daam1	0.1843	( 0.00001, 0.50 )
B02	Dab2	0.8888	( 0.81, 0.97 )
B03	Dixdc1	1.4044	( 1.14, 1.67 )
B04	Dkk1	1.1594	( 0.91, 1.41 )
B05	Dkk3	0.933	( 0.77, 1.09 )
B06	Dkk4	0.6846	( 0.22, 1.15 )	B
B07	Dvl1	1.257	( 1.09, 1.43 )
B08	Dvl2	1.1487	( 0.64, 1.66 )	B
B09	Ep300	1.021	( 0.58, 1.46 )
B10	Fbxw11	1.1303	( 0.99, 1.27 )
B11	Fgf4	1.4641	( 0.68, 2.25 )	C
B12	Fosl1	0.9117	( 0.66, 1.16 )
C01	Frzb	1.8532	( 1.24, 2.47 )
C02	Fzd1	0.9615	( 0.76, 1.16 )
C03	Fzd2	1.3947	( 1.25, 1.54 )
C04	Fzd3	1.162	( 0.62, 1.70 )	B
C05	Fzd4	1.1434	( 0.88, 1.41 )
C06	Fzd5	0.1704	( 0.00001, 0.42 )
C07	Fzd6	1.0867	( 0.71, 1.47 )
C08	Fzd7	1.1251	( 0.84, 1.41 )	B
C09	Fzd9	0.79	( 0.30, 1.28 )	B
C10	Gsk3a	1.1019	( 1.00, 1.20 )
C11	Gsk3b	1.257	( 0.83, 1.68 )
C12	Jun	1.5764	( 1.36, 1.79 )
D01	Kremen1	1.3104	( 1.17, 1.45 )
D02	Kremen2	1.3104	( 0.68, 1.94 )	B
D03	Lef1	1.1408	( 0.00001, 2.60 )	B
D04	Lrp5	1.1381	( 0.97, 1.31 )
D05	Lrp6	0.9159	( 0.58, 1.25 )
D06	Mapk8	0.7974	( 0.63, 0.97 )
D07	Mitf	1.3044	( 0.86, 1.75 )
D08	Mmp7	1.4641	( 0.68, 2.25 )	C
D09	Myc	1.1225	( 0.91, 1.34 )
D10	Nkd1	0.9749	( 0.85, 1.10 )
D11	Nkd2	0.5164	( 0.42, 0.61 )
D12	Pitx2	0.4293	( 0.00001, 1.10 )	B
E01	Porcn	1.2311	( 0.63, 1.83 )
E02	Ppard	1.1045	( 1.01, 1.20 )
E03	Prickle1	0.984	( 0.86, 1.10 )
E04	Pygo2	0.63	( 0.20, 1.06 )
E05	Rac1	0.8487	( 0.60, 1.10 )
E06	RGD1561440	0.4644	( 0.20, 0.73 )	A
E07	Rhoa	1.1408	( 0.79, 1.49 )
E08	Sfrp1	0.8685	( 0.29, 1.44 )	B
E09	Sfrp2	0.7649	( 0.38, 1.15 )
E10	Sfrp4	1.4473	( 0.96, 1.94 )
E11	Sfrp5	0.7087	( 0.17, 1.25 )	B
E12	Tcf7l1	1.3915	( 1.27, 1.51 )
F01	Tcf4	1.3195	( 0.99, 1.65 )
F02	Tcf7	1.0401	( 0.67, 1.41 )	B
F03	Tcf3	0.9075	( 0.72, 1.10 )
F04	Tle1	0.9794	( 0.92, 1.04 )
F05	Wif1	0.2003	( 0.11, 0.29 )
F06	Wisp1	1.2058	( 0.85, 1.56 )
F07	Wnt1	1.366	( 0.62, 2.11 )	B
F08	Wnt10a	0.4071	( 0.00001, 0.96 )	B
F09	Wnt10b	0.9772	( 0.00001, 2.01 )	B
F10	Wnt11	3.4852	( 1.99, 4.98 )
F11	Wnt2	0.4988	( 0.00001, 1.05 )	B
F12	Wnt2b	0.6567	( 0.31, 1.01 )	B
G01	Wnt3	1.4641	( 0.68, 2.25 )	C
G02	Wnt3a	1.7132	( 0.07, 3.35 )	B
G03	Wnt4	1.0792	( 0.76, 1.40 )
G04	Wnt5a	1.2002	( 1.01, 1.39 )
G05	Wnt5b	2.0326	( 1.44, 2.63 )
G06	Wnt6	2.6861	( 1.39, 3.97 )
G07	Wnt7a	1.7492	( 0.73, 2.77 )	B
G08	Wnt7b	0.6582	( 0.20, 1.12 )	B
G09	Wnt8a	0.483	( 0.00001, 1.02 )	B
G10	Wnt8b	1.4641	( 0.68, 2.25 )	C
G11	Wnt9a	0.7038	( 0.52, 0.88 )
G12	Wnt9b	0.6783	( 0.00001, 1.40 )	B
H01	Actb	1.057	( 0.74, 1.38 )
H02	B2m	0.9615	( 0.85, 1.07 )
H03	Hprt1	1.2283	( 0.98, 1.48 )
H04	Ldha	0.8726	( 0.76, 0.98 )
H05	Rplp1	0.9181	( 0.58, 1.25 )
H06	RGDC	1.4641	( 0.68, 2.25 )	C
H07	RTC	1.1514	( 0.58, 1.72 )
H08	RTC	1.2746	( 0.72, 1.83 )
H09	RTC	1.2834	( 0.60, 1.97 )
H10	PPC	1.0767	( 0.32, 1.83 )
H11	PPC	1.154	( 0.31, 1.99 )
H12	PPC	1.057	( 0.28, 1.84 )
Comments:
A: This gene's average threshold cycle is relatively high (> 30) in either the control or the test sample, and is reasonably low in the other sample (< 30).
These data mean that the gene's expression is relatively low in one sample and reasonably detected in the other sample suggesting that the actual fold-change value is at least as large as the calculated and reported fold-change result.
This fold-change result may also have greater variations if p value > 0.05; therefore, it is important to have a sufficient number of biological replicates to validate the result for this gene.
B: This gene's average threshold cycle is relatively high (> 30), meaning that its relative expression level is low, in both control and test samples, and the p-value for the fold-change is either unavailable or relatively high (p > 0.05).
This fold-change result may also have greater variations; therefore, it is important to have a sufficient number of biological replicates to validate the result for this gene.
C: This gene's average threshold cycle is either not determined or greater than the defined cut-off (deault 35), in both samples meaning that its expression was undetected, making this fold-change result erroneous and un-interpretable.
Fold Change & Fold Regulation:
Fold-Change (2^(- Delta Delta CT)) is the normalized gene expression (2^(- Delta CT)) in the Test Sample divided the normalized gene expression (2^(- Delta CT)) in the Control Sample.
Fold-Regulation represents fold-change results in a biologically meaningful way. Fold-change values greater than one indicate a positive- or an up-regulation, and the fold-regulation is equal to the fold-change.
Fold-change values less than one indicate a negative or down-regulation, and the fold-regulation is the negative inverse of the fold-change.
Fold-change and fold-regulation values greater than 2 are indicated in red; fold-change values less than 0.5 and fold-regulation values less than -2 are indicated in blue.
p-value:
The p values are calculated based on a Student's t-test of the replicate 2^(- Delta CT) values for each gene in the control group and treatment groups, and p values less than 0.05 are indicated in red.

## Sheet: p-value
Position	Symbol	p-value (comparing to control group)
		Group 1
A01	Apc	0.837359
A02	Axin1	0.377334
A03	Axin2	0.865718
A04	Bcl9	0.146503
A05	Btrc	0.480497
A06	Vangl2	0.498356
A07	Cby1	0.033828
A08	Ccnd1	0.163261
A09	Ccnd2	0.00329
A10	Csnk1a1	0.70702
A11	Csnk2a1	0.108233
A12	Ctnnb1	0.012545
B01	Daam1	0.119661
B02	Dab2	0.060386
B03	Dixdc1	0.029673
B04	Dkk1	0.25985
B05	Dkk3	0.466137
B06	Dkk4	0.296998
B07	Dvl1	0.023099
B08	Dvl2	0.671248
B09	Ep300	0.781157
B10	Fbxw11	0.112109
B11	Fgf4	0.266375
B12	Fosl1	0.621656
C01	Frzb	0.023849
C02	Fzd1	0.795171
C03	Fzd2	0.004368
C04	Fzd3	0.487859
C05	Fzd4	0.354224
C06	Fzd5	0.106722
C07	Fzd6	0.593119
C08	Fzd7	0.418699
C09	Fzd9	0.571378
C10	Gsk3a	0.102536
C11	Gsk3b	0.226802
C12	Jun	0.003333
D01	Kremen1	0.005225
D02	Kremen2	0.281712
D03	Lef1	0.994311
D04	Lrp5	0.183925
D05	Lrp6	0.750658
D06	Mapk8	0.046754
D07	Mitf	0.194726
D08	Mmp7	0.266375
D09	Myc	0.285904
D10	Nkd1	0.710168
D11	Nkd2	0.001863
D12	Pitx2	0.205917
E01	Porcn	0.444736
E02	Ppard	0.093189
E03	Prickle1	0.827745
E04	Pygo2	0.237576
E05	Rac1	0.3509
E06	RGD1561440	0.067587
E07	Rhoa	0.432037
E08	Sfrp1	0.762666
E09	Sfrp2	0.440335
E10	Sfrp4	0.1178
E11	Sfrp5	0.460702
E12	Tcf7l1	0.002625
F01	Tcf4	0.114639
F02	Tcf7	0.789249
F03	Tcf3	0.378469
F04	Tle1	0.544691
F05	Wif1	0.030207
F06	Wisp1	0.263756
F07	Wnt1	0.325983
F08	Wnt10a	0.259683
F09	Wnt10b	0.996652
F10	Wnt11	0.043901
F11	Wnt2	0.239788
F12	Wnt2b	0.181468
G01	Wnt3	0.266375
G02	Wnt3a	0.349789
G03	Wnt4	0.649981
G04	Wnt5a	0.085694
G05	Wnt5b	0.016663
G06	Wnt6	0.036648
G07	Wnt7a	0.128013
G08	Wnt7b	0.260909
G09	Wnt8a	0.194391
G10	Wnt8b	0.266375
G11	Wnt9a	0.045206
G12	Wnt9b	0.409523
H01	Actb	0.654547
H02	B2m	0.531098
H03	Hprt1	0.138671
H04	Ldha	0.096725
H05	Rplp1	0.720992
H06	RGDC	0.266375
H07	RTC	0.518741
H08	RTC	0.349278
H09	RTC	0.383853
H10	PPC	0.690644
H11	PPC	0.563687
H12	PPC	0.705916
p-value:
The p values are calculated based on a Student's t-test of the replicate 2^(- Delta CT) values for each gene in the control group and treatment groups, and p values less than 0.05 are indicated in red.

## Sheet: Fold Regulation
Position	Symbol	Up-Down Regulation (comparing to control group)
		Group 1
		Fold Regulation	Comments
A01	Apc	-1.0234
A02	Axin1	-1.1434
A03	Axin2	1.0116
A04	Bcl9	1.2599
A05	Btrc	1.0595
A06	Vangl2	1.234	B
A07	Cby1	1.4675
A08	Ccnd1	1.3074
A09	Ccnd2	1.6702
A10	Csnk1a1	-1.0546
A11	Csnk2a1	1.0943
A12	Ctnnb1	1.4175
B01	Daam1	-5.4264
B02	Dab2	-1.1251
B03	Dixdc1	1.4044
B04	Dkk1	1.1594
B05	Dkk3	-1.0718
B06	Dkk4	-1.4607	B
B07	Dvl1	1.257
B08	Dvl2	1.1487	B
B09	Ep300	1.021
B10	Fbxw11	1.1303
B11	Fgf4	1.4641	C
B12	Fosl1	-1.0968
C01	Frzb	1.8532
C02	Fzd1	-1.0401
C03	Fzd2	1.3947
C04	Fzd3	1.162	B
C05	Fzd4	1.1434
C06	Fzd5	-5.8699
C07	Fzd6	1.0867
C08	Fzd7	1.1251	B
C09	Fzd9	-1.2658	B
C10	Gsk3a	1.1019
C11	Gsk3b	1.257
C12	Jun	1.5764
D01	Kremen1	1.3104
D02	Kremen2	1.3104	B
D03	Lef1	1.1408	B
D04	Lrp5	1.1381
D05	Lrp6	-1.0918
D06	Mapk8	-1.2541
D07	Mitf	1.3044
D08	Mmp7	1.4641	C
D09	Myc	1.1225
D10	Nkd1	-1.0257
D11	Nkd2	-1.9363
D12	Pitx2	-2.3295	B
E01	Porcn	1.2311
E02	Ppard	1.1045
E03	Prickle1	-1.0163
E04	Pygo2	-1.5874
E05	Rac1	-1.1783
E06	RGD1561440	-2.1535	A
E07	Rhoa	1.1408
E08	Sfrp1	-1.1514	B
E09	Sfrp2	-1.3074
E10	Sfrp4	1.4473
E11	Sfrp5	-1.4109	B
E12	Tcf7l1	1.3915
F01	Tcf4	1.3195
F02	Tcf7	1.0401	B
F03	Tcf3	-1.1019
F04	Tle1	-1.021
F05	Wif1	-15.5625
F06	Wisp1	1.2058
F07	Wnt1	1.366	B
F08	Wnt10a	-2.4566	B
F09	Wnt10b	-1.0234	B
F10	Wnt11	3.4852
F11	Wnt2	-2.0046	B
F12	Wnt2b	-1.5227	B
G01	Wnt3	1.4641	C
G02	Wnt3a	1.7132	B
G03	Wnt4	1.0792
G04	Wnt5a	1.2002
G05	Wnt5b	2.0326
G06	Wnt6	2.6861
G07	Wnt7a	1.7492	B
G08	Wnt7b	-1.5192	B
G09	Wnt8a	-2.0705	B
G10	Wnt8b	1.4641	C
G11	Wnt9a	-1.4208
G12	Wnt9b	-1.4743	B
H01	Actb	1.057
H02	B2m	-1.0401
H03	Hprt1	1.2283
H04	Ldha	-1.146
H05	Rplp1	-1.0892
H06	RGDC	1.4641	C
H07	RTC	1.1514
H08	RTC	1.2746
H09	RTC	1.2834
H10	PPC	1.0767
H11	PPC	1.154
H12	PPC	1.057
Comments:
A: This gene's average threshold cycle is relatively high (> 30) in either the control or the test sample, and is reasonably low in the other sample (< 30).
These data mean that the gene's expression is relatively low in one sample and reasonably detected in the other sample suggesting that the actual fold-change value is at least as large as the calculated and reported fold-change result.
This fold-change result may also have greater variations if p value > 0.05; therefore, it is important to have a sufficient number of biological replicates to validate the result for this gene.
B: This gene's average threshold cycle is relatively high (> 30), meaning that its relative expression level is low, in both control and test samples, and the p-value for the fold-change is either unavailable or relatively high (p > 0.05).
This fold-change result may also have greater variations; therefore, it is important to have a sufficient number of biological replicates to validate the result for this gene.
C: This gene's average threshold cycle is either not determined or greater than the defined cut-off (deault 35), in both samples meaning that its expression was undetected, making this fold-change result erroneous and un-interpretable.
Fold Change & Fold Regulation:
Fold-Change (2^(- Delta Delta CT)) is the normalized gene expression (2^(- Delta CT)) in the Test Sample divided the normalized gene expression (2^(- Delta CT)) in the Control Sample.
Fold-Regulation represents fold-change results in a biologically meaningful way. Fold-change values greater than one indicate a positive- or an up-regulation, and the fold-regulation is equal to the fold-change.
Fold-change values less than one indicate a negative or down-regulation, and the fold-regulation is the negative inverse of the fold-change.
Fold-change and fold-regulation values greater than 2 are indicated in red; fold-change values less than 0.5 and fold-regulation values less than -2 are indicated in blue.
p-value:
The p values are calculated based on a Student's t-test of the replicate 2^(- Delta CT) values for each gene in the control group and treatment groups, and p values less than 0.05 are indicated in red.
